# Supplementary material for: Ultrasound-Assisted Dispersive Liquid-Liquid Microextraction Using Deep Eutectic Solvents (DESs) for Neutral Red Dye Spectrophotometric Determination
Source: Molecules. 2022 Sep 19;27(18):6112. doi: 10.3390/molecules27186112 (PMC9501489; doi:10.3390/molecules27186112)
Supplement: Supplementary file 1 [file molecules-27-06112-s001.zip]

Archive with 1 entries (1 files):
- molecules-1894153-supplementary.pdf
